# Supplementary material for: Transcriptomics Reveals the Effect of Thymol on the Growth and Toxin Production of Fusarium graminearum
Source: Toxins (Basel). 2022 Feb 15;14(2):142. doi: 10.3390/toxins14020142 (PMC8877954; doi:10.3390/toxins14020142)
Supplement: Supplementary file 1 [file toxins-14-00142-s001.zip]

Archive with 1 entries (1 files):
- toxins-1552214-supplementary.pdf
